# Supplementary material for: Knowledge about HPV Infection and the HPV Vaccine among Parents in Southeastern Serbia
Source: Medicina (Kaunas). 2022 Nov 22;58(12):1697. doi: 10.3390/medicina58121697 (PMC9785943; doi:10.3390/medicina58121697)
Supplement: Supplementary file 1 [file medicina-58-01697-s001.zip]

Archive with 1 entries (1 files):
- medicina-1953739-supplementary.pdf
